# Supplementary material for: Differences in global gene expression in muscle tissue of Nellore cattle with divergent meat tenderness
Source: BMC Genomics. 2017 Dec 4;18:945. doi: 10.1186/s12864-017-4323-0 (PMC5716225; doi:10.1186/s12864-017-4323-0)
Supplement: Supplementary file 5 — Enriched GO terms obtained with the DAVID software for differentially expressed genes. (XLSX 14 kb) [file 12864_2017_4323_MOESM5_ESM.xlsx]

## Sheet: Plan1
Annotation Cluster 1	Enrichment Score: 1.4008439340240422
Category	Term	Count	%	PValue	Genes	List Total	Pop Hits	Pop Total	Fold Enrichment	Bonferroni	Benjamini	FDR
GOTERM_CC_FAT	GO:0005624~membrane fraction	3	20.0	0.016264529520811248	SYP, HMOX1, CTNNB1	8	204	6966	1.28051e+16	0.7518820783348589	0.5018856339502532	1.61738e+16
GOTERM_CC_FAT	GO:0005626~insoluble fraction	3	20.0	0.017500654972065547	SYP, HMOX1, CTNNB1	8	212	6966	1232193396226410	0.7770318091356184	0.3936161351995756	1.73001e+16
GOTERM_CC_FAT	GO:0000267~cell fraction	3	20.0	0.021619449009001507	SYP, HMOX1, CTNNB1	8	237	6966	1.10222e+16	0.8439858734537067	0.3715206957307683	2.09547e+16
GOTERM_CC_1	GO:0043226~organelle	6	40.0	0.40502686897787354	SYP, HMOX1, EXOSC2, TCF7L1, ASAH1, CTNNB1	10	4405	9553	1.3012e+16	0.9842971375127357	0.9842971375127357	9417264315823240
Annotation Cluster 2	Enrichment Score: 1.085335395710343
Category	Term	Count	%	PValue	Genes	List Total	Pop Hits	Pop Total	Fold Enrichment	Bonferroni	Benjamini	FDR
SP_PIR_KEYWORDS	cell junction	3	20.0	0.006910937590713447	SYP, CLDN19, CTNNB1	8	138	7349	1.99701e+16	0.2526838866234652	0.2526838866234652	6216630580377850
GOTERM_CC_FAT	GO:0030054~cell junction	3	20.0	0.01596182191159523	SYP, CLDN19, CTNNB1	8	202	6966	1.29319e+16	0.745307826057144	0.745307826057144	1.58958e+16
GOTERM_CC_FAT	GO:0044459~plasma membrane part	4	2.66667e+16	0.02747734462734352	SYP, CLDN19, BOLA-DQB, CTNNB1	8	715	6966	4871328671328670	0.9063566778007617	0.3772763460484262	2.59003e+16
GOTERM_CC_FAT	GO:0005886~plasma membrane	4	2.66667e+16	0.10078699314177889	SYP, CLDN19, BOLA-DQB, CTNNB1	8	1186	6966	2936762225969640	0.9998802379232556	0.7779828348314323	6811253512256820
SP_PIR_KEYWORDS	Transmembrane	4	2.66667e+16	0.18972013834815435	SYP, AGTR2, CLDN19, BOLA-DQB	8	1639	7349	2241915802318480	0.9998545640066901	0.9879403153727023	8573016531225270
GOTERM_CC_FAT	GO:0016021~integral to membrane	4	2.66667e+16	0.6467928569950351	SYP, AGTR2, CLDN19, BOLA-DQB	8	3006	6966	1.15868e+16	1.0	0.9999967507246433	9999862794496080
GOTERM_CC_FAT	GO:0031224~intrinsic to membrane	4	2.66667e+16	0.6741785034391582	SYP, AGTR2, CLDN19, BOLA-DQB	8	3101	6966	1.12319e+16	1.0	0.9999933102532798	9999942418784120
Annotation Cluster 3	Enrichment Score: 0.8006912969665784
Category	Term	Count	%	PValue	Genes	List Total	Pop Hits	Pop Total	Fold Enrichment	Bonferroni	Benjamini	FDR
GOTERM_BP_ALL	GO:0009966~regulation of signal transduction	3	20.0	0.035341438541226226	AGTR2, HMOX1, CTNNB1	8	417	9430	848021582733813	0.9999985686856404	0.9999985686856404	3.9162e+16
GOTERM_BP_ALL	GO:0010646~regulation of cell communication	3	20.0	0.04235692167562698	AGTR2, HMOX1, CTNNB1	8	460	9430	76875	0.9999999066371547	0.9996944466570321	4499616153916370
GOTERM_BP_ALL	GO:0065008~regulation of biological quality	3	20.0	0.07562058953367994	AGTR2, HMOX1, CTNNB1	8	634	9430	5577681388012610	0.9999999999998309	0.9993587909612914	6624500049564770
GOTERM_BP_ALL	GO:0048522~positive regulation of cellular process	3	20.0	0.08293091312546627	AGTR2, HMOX1, CTNNB1	8	668	9430	5293787425149700	0.9999999999999913	0.9954669061176425	6975087056270650
GOTERM_BP_ALL	GO:0048518~positive regulation of biological process	3	20.0	0.10550668556043007	AGTR2, HMOX1, CTNNB1	8	767	9430	4610495436766620	1.0	0.9974127787357628	78561069312837
GOTERM_BP_ALL	GO:0050794~regulation of cellular process	3	20.0	0.6963258171860183	AGTR2, HMOX1, CTNNB1	8	2946	9430	1200356415478610	1.0	1.0	9999999290040200
GOTERM_BP_ALL	GO:0050789~regulation of biological process	3	20.0	0.7339112389224045	AGTR2, HMOX1, CTNNB1	8	3129	9430	1.13015e+16	1.0	1.0	9999999885526050
GOTERM_BP_ALL	GO:0065007~biological regulation	3	20.0	0.776548328457862	AGTR2, HMOX1, CTNNB1	8	3358	9430	1053082191780820	1.0	1.0	9999999989738850
Annotation Cluster 4	Enrichment Score: 0.45045506452655387
Category	Term	Count	%	PValue	Genes	List Total	Pop Hits	Pop Total	Fold Enrichment	Bonferroni	Benjamini	FDR
GOTERM_BP_ALL	GO:0034641~cellular nitrogen compound metabolic process	4	2.66667e+16	0.07428280384430033	HMOX1, EXOSC2, DMGDH, CTNNB1	8	1419	9430	3.32276e+16	0.9999999999997097	0.9999337836406873	6556399867271640
GOTERM_BP_ALL	GO:0006807~nitrogen compound metabolic process	4	2.66667e+16	0.08127100234637105	HMOX1, EXOSC2, DMGDH, CTNNB1	8	1471	9430	3205302515295710	0.9999999999999829	0.998236321886345	6898583583537170
GOTERM_BP_ALL	GO:0008152~metabolic process	5	3333333333333330	0.417405001426098	HMOX1, EXOSC2, DMGDH, ASAH1, CTNNB1	8	4357	9430	1.35271e+16	1.0	0.9999999999892627	9994254291336850
GOTERM_BP_ALL	GO:0044237~cellular metabolic process	4	2.66667e+16	0.48122689784003614	HMOX1, EXOSC2, DMGDH, CTNNB1	8	3356	9430	1.40495e+16	1.0	0.9999999999985687	999884285544254
GOTERM_BP_ALL	GO:0044238~primary metabolic process	4	2.66667e+16	0.5486139423583953	EXOSC2, DMGDH, ASAH1, CTNNB1	8	3637	9430	1.2964e+16	1.0	0.9999999999998798	9999830658564870
GOTERM_MF_1	GO:0003824~catalytic activity	4	2.66667e+16	0.651651623213489	HMOX1, EXOSC2, DMGDH, ASAH1	10	3854	11163	1.15859e+16	0.9982131720094433	0.9982131720094433	9935711099739390
GOTERM_MF_ALL	GO:0003824~catalytic activity	4	2.66667e+16	0.651651623213489	HMOX1, EXOSC2, DMGDH, ASAH1	10	3854	11163	1.15859e+16	1.0	0.9999999999999818	9999742831794870
GOTERM_BP_ALL	GO:0009987~cellular process	4	2.66667e+16	0.881719069950273	HMOX1, EXOSC2, DMGDH, CTNNB1	8	5457	9430	0.8640278541323072	1.0	1.0	9999999999998430
Annotation Cluster 5	Enrichment Score: 0.3171755306274035
Category	Term	Count	%	PValue	Genes	List Total	Pop Hits	Pop Total	Fold Enrichment	Bonferroni	Benjamini	FDR
GOTERM_CC_1	GO:0043226~organelle	6	40.0	0.40502686897787354	SYP, HMOX1, EXOSC2, TCF7L1, ASAH1, CTNNB1	10	4405	9553	1.3012e+16	0.9842971375127357	0.9842971375127357	9417264315823240
GOTERM_CC_1	GO:0044464~cell part	10	6666666666666660	0.5254057080624969	SYP, AGTR2, CLDN19, HMOX1, EXOSC2, DMGDH, BOLA-DQB, TCF7L1, ASAH1, CTNNB1	10	8894	9553	1.07409e+16	0.9974261686620745	0.8629559993939919	9830953074631170
GOTERM_CC_1	GO:0005623~cell	10	6666666666666660	0.5254057080624969	SYP, AGTR2, CLDN19, HMOX1, EXOSC2, DMGDH, BOLA-DQB, TCF7L1, ASAH1, CTNNB1	10	8894	9553	1.07409e+16	0.9974261686620745	0.8629559993939919	9830953074631170
Annotation Cluster 6	Enrichment Score: 0.2893368552145528
Category	Term	Count	%	PValue	Genes	List Total	Pop Hits	Pop Total	Fold Enrichment	Bonferroni	Benjamini	FDR
GOTERM_CC_1	GO:0043226~organelle	6	40.0	0.40502686897787354	SYP, HMOX1, EXOSC2, TCF7L1, ASAH1, CTNNB1	10	4405	9553	1.3012e+16	0.9842971375127357	0.9842971375127357	9417264315823240
GOTERM_CC_1	GO:0044422~organelle part	3	20.0	0.5415822564156612	SYP, EXOSC2, CTNNB1	10	1841	9553	1556708310700700	0.998049745210165	0.7898531723670433	9860184800595410
SP_PIR_KEYWORDS	Phosphoprotein	3	20.0	0.6177904240170393	SYP, EXOSC2, CTNNB1	8	2029	7349	135824297683588	1.0	0.9999985802172574	9998637902241190
Annotation Cluster 7	Enrichment Score: 0.20835978753466686
Category	Term	Count	%	PValue	Genes	List Total	Pop Hits	Pop Total	Fold Enrichment	Bonferroni	Benjamini	FDR
GOTERM_CC_1	GO:0043226~organelle	6	40.0	0.40502686897787354	SYP, HMOX1, EXOSC2, TCF7L1, ASAH1, CTNNB1	10	4405	9553	1.3012e+16	0.9842971375127357	0.9842971375127357	9417264315823240
GOTERM_MF_1	GO:0005488~binding	7	4.66667e+16	0.7651003512343213	SYP, AGTR2, CLEC12A, HMOX1, EXOSC2, TCF7L1, CTNNB1	10	7991	11163	0.9778625954198472	0.9998320058323299	0.9870387435921457	9990247349254470
GOTERM_MF_ALL	GO:0005488~binding	7	4.66667e+16	0.7651003512343213	SYP, AGTR2, CLEC12A, HMOX1, EXOSC2, TCF7L1, CTNNB1	10	7991	11163	0.9778625954198472	1.0	0.9999999999997384	9999995043260620
